# Supplementary material for: Implementation of the directly-georeferenced hyperspectral point cloud
Source: MethodsX. 2021 Jun 25;8:101429. doi: 10.1016/j.mex.2021.101429 (PMC8374691; doi:10.1016/j.mex.2021.101429)
Supplement: Supplementary file 1 — µCASI-1920 DHPC: HPC_288band_xyz_final.txt (http://doi.org/10.5281/zenodo.4694950) µCASI-1920 DHPC Meta Data: HPC_288band_xyz_final_META.txt (http://doi.org/10.5281/zenodo.4694950) [file mmc1.zip]

Archive with 1 entries (1 files):
- DHPC_DSM_BLUR.m
