# Supplementary material for: Implementation of the directly-georeferenced hyperspectral point cloud
Source: MethodsX. 2021 Jun 25;8:101429. doi: 10.1016/j.mex.2021.101429 (PMC8374691; doi:10.1016/j.mex.2021.101429)
Supplement: Supplementary file 1 — µCASI-1920 DHPC: HPC_288band_xyz_final.txt (http://doi.org/10.5281/zenodo.4694950) µCASI-1920 DHPC Meta Data: HPC_288band_xyz_final_META.txt (http://doi.org/10.5281/zenodo.4694950) [file mmc1.zip › DHPC_DSM_BLUR.m]

function [DSM_conv,PSF_tot_3d,x_c_dist,y_c_dist ] = DHPC_DSM_BLUR(flight_line_heading,FOV_deg,pix_tot,alt,speed,it,FWHM_opt,DSM_loc,DSM_name)
%% DHPC_DSM_BLUR (Blur Digital Surface Model By Hyperspectral Imager Point Spread Function)
% 
% [DSM_conv,PSF_tot_3d,x_c_dist,y_c_dist ] = DHPC_DSM_BLUR(flight_line_heading,FOV_deg,pix_tot,alt,speed,it,FWHM_opt,DSM_loc,DSM_name)
%
%%% Input Parameters
%   flight_line_heading...  Heading of hyperspectral imager (True North Heading in degrees, e.g.,north=0, east=90, south=180, west=270).
%   FOV_deg...              Field of view of hyperspectral imager (degrees).
%   pix_tot...              Number of cross track pixels in hyperspectral imager.
%   alt...                  Nominal altitude (m above ground level) of hyperspectral imager.
%   speed...                Nominal speed (m/s) of hyperspectral imager.
%   it...                   Integration time (s) of hyperspectral imager.
%   FWHM_opt...             Full width at half maximum (pixels) of optical point spread function (PSF). If unknown please enter 1.
%   DSM_loc...              String with fold path of the input digital surface model (DSM). Input as character vector(e.g. 'C:') not string (e.g. "C:").   
%   DSM_name...             Name of DSM (must be *.dat). Please DO NOT Include the ".dat" Extension. Input as character vector(e.g. 'C:') not string (e.g. "C:").               
%
%%%Output Parameters
%   DSM_conv...             DSM blurred through convolution with hyperspectral imager PSF
%   PSF_tot_3d...           PSF as a function of hyperspectral imager as a function of spatial displacement from pixel Center (m)
%   x_c_dist...             Displacement values associated with columns of PSF_tot_3d in easting direction (m)
%   y_c_dist...             Displacement values associated with rows of PSF_tot_3d in Northing direction (m)
% *************************************************************************
% ***   After running DHPC_DSM_BLUR, the blurred DSM will be saved      *** 
% ***   to the same location as the input DSM as a *.dat file.          ***
% ***   The image will be named after the input DSM with "_conv"        ***
% ***   appended to the file name.                                      ***
% *************************************************************************
%
%%% Description
% DHPC_DSM_BLUR is used to genrate the blurred DSM required for the
% Directly-Georeferenced Hyperspectral Point Cloud (Inamdar et al., 2021).
% It uses the data aquistion flight paramters of the hyperspectral imaging
% dataset to derive an estimate of the PSF. It then uses the PSF to blur
% an input DSM that covers the same area as the HSI dataset. This blurring
% makes the spatial properties of the DSM more coherent with the
% hyperspectral imaging dataset. 
%
%%% Original Reference
%Inamdar, D., Kalacska, Arroyo-Mora, & J.P., Leblanc, G. (2021). The 
%Directly-Georeferenced Hyperspectral Point Cloud (DHPC): Preserving 
%the Integrity of Hyperspectral Imaging Data. Frontiers in Remote Sensing 
%
%%% Copyright: Deep Inamdar, deep.inamdar@mail.mcgill.ca
%%% Applied Remote Sensing Laboratory, Department of Geography, McGill University

%% Derive PSF

%%%Derive nominal pixel sizes
pix_size_x=alt*tand(FOV_deg/2)/(pix_tot/2) %nominal cross track resolution (m)
pix_size_y=max(speed*it,pix_size_x) %nominal along track resolution (m)
dt=round(min([pix_size_x pix_size_y])/150,1,'significant'); % spatial resolution to which PSF is calculated

%%% Derive Cross Track PSF
%%%% Derive Guassian Optical PSF
muPDF=0; % Mean of Gaussian Distribution for Optical PSF
FWHM_x=FWHM_opt*pix_size_x; %FWHM of Gaussian Distribution for Optical PSF
sigmaPDF=FWHM_x/(2*sqrt(2*log(2))); %Standard Deviation of Gaussian for Optical PSF
L8pdx=makedist('Normal',muPDF,sigmaPDF); %Generate PSF
num_vals=round(pix_size_x*2/dt);
x=-num_vals*dt:dt:num_vals*dt; % Displacement from pixel center (m) at which the Optical PSF will be calculated
L8p_x_f=pdf(L8pdx,x); %Calculate value of Optical PSF

%%%% Derive Rectangular Pulse Detector PSF
step_f=x>=-pix_size_x/2& x<=pix_size_x/2; 

%%%% Derive Net Cross Track PSF normalized by the maximum
x_c_spr=conv(L8p_x_f,step_f)/max(conv(L8p_x_f,step_f)); 

%%%% Derive cross track displacement values associated with the Net PSF
x_min = min(abs(x));
addon_x=(length(x_c_spr)-1)/2;
x_c_dist=x_min-addon_x*dt:dt:x_min+addon_x*dt;

%%% Derive Along Track PSF
num_vals=round(it*speed/dt);
y=num_vals*dt:-dt:-num_vals*dt; % Displacement from pixel center (m) at which the along track PSF will be calculated

%%%% Derive motion PSF
step_f_2=y>=-it*speed/2& y<=it*speed/2; 

%%%% Derive Net Along Track PSF normalized by the maximum
y_c_spr=conv(x_c_spr,step_f_2)/max(conv(x_c_spr,step_f_2));

%%%% Derive along track displacement values associated with the Net PSF
y_min = min(abs(y));
addon_y=(length(y_c_spr)-1)/2;
y_c_dist=y_min+addon_y*dt:-dt:y_min-addon_y*dt;

%%% Make x_c_spr same spatial dimensions as y_c_spr by padding edges 
if length(y_c_spr)>length(x_c_spr)
    x_c_spr=padarray(x_c_spr,[0 (length(y_c_spr)-length(x_c_spr))/2],'both');
        x_c_dist=fliplr(y_c_dist);
elseif length(x_c_spr)>length(y_c_spr)
    y_c_spr=padarray(y_c_spr,[0 (length(x_c_spr)-length(y_c_spr))/2],'both');
        y_c_dist=fliplr(x_c_dist);
end


%%% Calculate Net PSF in 2-dimensions (along track x cross track)
PSF_tot_3d_no_rot=y_c_spr'*x_c_spr;

%%% Rotate PSF by flight line heading so that PSF is north oriented 
PSF_tot_3d=imrotate(PSF_tot_3d_no_rot,-flight_line_heading,'bilinear','crop');

%% Derive Convolution Kernel for DSM

%%% Read DSM and extract pixel size
Filename=[DSM_loc DSM_name '.dat'];
Filename_2=[DSM_loc DSM_name  '.hdr'];
info = enviinfo(Filename_2);
data=hypercube(Filename,Filename_2,[1000]);
pix_size_dsm= data.Metadata.MapInfo.PixelSize(1);

%%% Generate Convolution Kernel by integrating PSF

size_kernel=ceil(max(x_c_dist)/pix_size_dsm)*2+1; %calculate size of convolution kernel

conv_ker=ones(size_kernel,size_kernel);
x_vec=-pix_size_dsm*size_kernel/2:pix_size_dsm:pix_size_dsm*(size_kernel/2-1);
y_vec=fliplr(x_vec);

for i= 1:size_kernel
    x_indx=(x_vec(i)<x_c_dist & x_c_dist<(x_vec(i)+pix_size_dsm));
    for j=1:size_kernel
       y_indx=(y_vec(j)+pix_size_dsm>y_c_dist & y_c_dist>y_vec(j));
       conv_ker(j,i)=sum(sum(PSF_tot_3d(y_indx,x_indx)))/sum(sum(PSF_tot_3d)); 
    end 
end

%%%% Normalize convolution kernel to sum to 1 
conv_ker=conv_ker/sum(sum(conv_ker));

%% Convolve DSM by Convolution Kernel

DSM_conv=conv2(data.DataCube,conv_ker,'same');

%% Output DSM to ENVI File

Filename=[DSM_loc DSM_name '_conv'];
newhcube = assignData(data, ':',':',':',DSM_conv);
enviwrite(newhcube,Filename);

end
