# Supplementary material for: Implementation of the directly-georeferenced hyperspectral point cloud
Source: MethodsX. 2021 Jun 25;8:101429. doi: 10.1016/j.mex.2021.101429 (PMC8374691; doi:10.1016/j.mex.2021.101429)
Supplement: Supplementary file 2 — Video of DHPC: Supplementary_Video_1.mp4 HPC_3band_xyz_shifted_final.ply (also can be viewed online at https://skfb.ly/onA6y) [file mmc2.zip]

Archive with 1 entries (1 files):
- HPC_3band_xyz_shifted_final.ply
